# Supplementary material for: Enhanced Recovery and Detection of Highly Infectious Animal Disease Viruses by Virus Capture Using Nanotrap® Microbiome A Particles
Source: Viruses. 2024 Oct 23;16(11):1657. doi: 10.3390/v16111657 (PMC11599081; doi:10.3390/v16111657)
Supplement: Supplementary file 1 [file viruses-16-01657-s001.zip]

Archive with 1 entries (1 files):
- viruses-3250800-supplementary.pdf
